# Supplementary material for: Anti-FHL1 autoantibodies in adult patients with myositis: a longitudinal follow-up analysis
Source: Rheumatology (Oxford). 2024 Jun 4;64(3):1482–92. doi: 10.1093/rheumatology/keae317 (PMC11879316; doi:10.1093/rheumatology/keae317)
Supplement: keae317_Supplementary_Data [file keae317_supplementary_data.zip]

Archive with 3 entries (2 files):
- keae317_Supplementary_Data/
- keae317_Supplementary_Data/rhe-23-2360-File005.docx
- keae317_Supplementary_Data/rhe-23-2360-File006.docx
